# Supplementary material for: Reaching Out for Inaccessible Food Is a Potential Begging Signal in Cooperating Wild-Type Norway Rats, Rattus norvegicus
Source: Front Psychol. 2021 Aug 30;12:712333. doi: 10.3389/fpsyg.2021.712333 (PMC8435742; doi:10.3389/fpsyg.2021.712333)
Supplement: Supplementary file 1 [file Data_Sheet_1.xlsx]

## Sheet: Explanation
Original data from Paulsson & Taborsky "Food Is a Potential Begging Signal in Cooperating Wild-Type Norway Rats, Rattus Norvegicus" published in Frontiers in Psychology 2021, doi: 10.3389/fpsyg.2021.712333
ID_Focal	ID of the focal animal tested
Treatment	What treatment was the focal animal subject to
	Food	Food and no partner
	Partner	Partner and no food
	FoodPartner	Food and Partner
Date_of_Test	Date the animal was tested
Time_start	Time the observation started
Room	Which experimental room was used
ColonyID	ID of the colony of rats (all 3)
Observer	Observer (All NP)
Cage_focal	Home cage of the focal rat
ID_Partner	ID of the partner used
Cage_partner	Home cage of the partner rat
Dyad	The dyad used. Constructed as a concatenation of the focal and partner ID (e.g. if the focal would be X1, and the partner Z1, Dyad would be X1Z1)
Focal_side	Which side of the test cage did the focal rat go on
Partner_side	Which side of the test cage did the partner rat go on
Latency_to_first_pull_Exp	At how many seconds since start did the first pull in the experience phase take place
Latency_to_first_pull_Test	At how many seconds since start did the first pull in the test phase take place
Tot_Pull_Count_Exp		Total number of pulls in the experience phase (by the focal rat)
Tot_Pull_Count_Test		Total number of pulls in the test phase (by the partner rat). Only applicable to FoodPartner treatment
MassFocal	Mass (g) of the focal rat at the time of the test phase
MassPartner	Mass (g) of the partner rat at the time of the test phase
totalReach	Total number of reaching events
totalDuration	Total duration (s) of all reaching events combined
firstReach	At how many seconds since start did the first reaching behaviour show
Pulls_completed_by_reaching	Number of times the focal rat managed to grab hold of the tray and pull it the last bit before the partner rat had completed it's pulling of the tray.Only applicable to FoodPartner treatment

## Sheet: finalAnalysis
ID_Focal	Treatment	Date_of_Test	Time_start	Room	ColonyID	Observer	Cage_focal	ID_Partner	Cage_partner	Dyad	Focal_side	Partner_side	Latency_to_first_pull_Exp	Latency_to_first_pull_Test	Tot_Pull_Count_Exp	Tot_Pull_Count_Test	MassFocal	MassPartner	totalReach	totalDuration	firstReach	Pulls_completed_by_reaching
A1	Food	2019-08-08	11:14:00	1	3	NiklasPaulsson	A	B1	B	A1B1	R	L	2.02	0	4	0	318	362	4	6	3.2	NA
A4	Food	2019-08-08	11:37:00	1	3	NiklasPaulsson	A	D2	D	A4D2	L	R	2.47	0	5	0	321	308	11	17.4	3.51	NA
A5	Food	2019-08-08	11:25:00	1	3	NiklasPaulsson	A	B1	B	A5B1	R	L	4.98	0	3	0	327	362	2	1.8	81.79	NA
B3	Food	2019-08-06	09:15:00	1	3	NiklasPaulsson	B	A3	A	B3A3	L	R	2.42	0	5	0	312	293	4	6.2	3.87	NA
B5	Food	2019-07-23	10:21:00	1	3	NiklasPaulsson	B	H5	H	B5H5	R	L	407.89	0	1	0	315	311	6	24.8	99.6	NA
C1	Food	2019-07-25	10:15:00	1	3	NiklasPaulsson	C	D2	D	C1D2	R	L	5.77	0	2	0	316	308	4	15.6	112.6	NA
C3	Food	2019-08-08	10:51:00	1	3	NiklasPaulsson	C	D1	D	C3D11	R	L	2.78	0	5	0	310	365	4	6	2.2	NA
C4	Food	2019-08-01	09:32:00	1	3	NiklasPaulsson	C	B1	B	C4B1	R	L	3.49	0	7	0	318	362	7	13.6	5.8	NA
C5	Food	2019-08-08	10:18:00	1	3	NiklasPaulsson	C	I2	I	C5I2	R	L	3.6	0	3	0	296	299	6	12	3.6	NA
D3	Food	2019-07-23	09:22:00	1	3	NiklasPaulsson	D	F1	F	D3F1	R	L	8.11	0	6	0	331	334	9	18.4	35.8	NA
D4	Food	2019-07-23	08:55:00	1	3	NiklasPaulsson	D	A3	A	D4A3	R	L	5.64	0	4	0	328	293	3	2	112.14	NA
D5	Food	2019-08-06	11:58:00	1	3	NiklasPaulsson	D	H5	H	D5H5	R	L	80	0	4	0	321	311	13	21.4	35.82	NA
E2	Food	2019-07-30	11:27:00	1	3	NiklasPaulsson	E	H1	H	E2H1	R	L	38.47	0	7	0	356	338	31	40.22	6.85	NA
E3	Food	2019-08-06	12:26:00	1	3	NiklasPaulsson	E	F1	F	E3F1	R	L	7.15	0	5	0	304	334	15	26.2	65.04	NA
F2	Food	2019-08-08	09:20:00	1	3	NiklasPaulsson	F	E1	E	F2E1	L	R	1.43	0	3	0	389	334	5	13.6	41.97	NA
F4	Food	2019-07-25	11:16:00	1	3	NiklasPaulsson	F	G4	G	F4G4	R	L	105.43	0	3	0	338	345	7	17.6	9.53	NA
F5	Food	2019-07-25	10:46:00	1	3	NiklasPaulsson	F	G3	G	F5G3	L	R	6.41	0	13	0	302	358	4	6	66.55	NA
G1	Food	2019-07-30	09:07:00	1	3	NiklasPaulsson	G	H3	H	G1H3	R	L	44.38	0	8	0	321	364	6	9.6	4.8	NA
G2	Food	2019-07-30	08:55:00	1	3	NiklasPaulsson	G	F1	F	G2F1	L	R	0.3	0	15	0	357	334	29	139.2	119.86	NA
G5	Food	2019-07-23	12:00:00	1	3	NiklasPaulsson	G	F1	F	G5F1	R	L	3.46	0	7	0	316	334	12	32.4	84.21	NA
H2	Food	2019-08-08	09:48:00	1	3	NiklasPaulsson	H	G3	G	H2G3	R	L	10.22	0	4	0	349	358	2	1.4	186.2	NA
I1	Food	2019-08-06	11:27:00	1	3	NiklasPaulsson	I	F3	F	I1F3	L	R	47.64	0	4	0	309	316	5	8.6	93.69	NA
I3	Food	2019-07-30	09:49:00	1	3	NiklasPaulsson	I	H1	H	I3H1	L	R	50.33	0	9	0	305	338	9	53.2	0.6	NA
I4	Food	2019-08-06	10:41:00	1	3	NiklasPaulsson	I	F1	F	I4F1	R	L	58.8	0	1	4	296	334	1	1	76	NA
B4	Food	2019-07-30	10:21:00	1	3	NiklasPaulsson		F1	F	B4F1	R	L	83.16	0	8	0	359	334	0	NA	NA	NA
A1	FoodPartner	2019-07-25	09:16:00	1	3	NiklasPaulsson	A	I2	I	A1I2	L	R	0.3	2.05	5	3	318	299	12	16	102.12	0
A4	FoodPartner	2019-08-01	10:30:00	1	3	NiklasPaulsson	A	G4	G	A4G4	L	R	65.48	206.06	3	2	321	345	9	10.2	39.74	0
A5	FoodPartner	2019-07-25	09:29:00	1	3	NiklasPaulsson	A	E1	E	A5E1	R	L	78.08	107.14	3	4	327	334	12	28.8	78.8	0
B3	FoodPartner	2019-07-30	10:58:00	1	3	NiklasPaulsson	B	H5	H	B3H5	L	R	13.64	15.91	6	1	312	311	11	11.2	3	0
B4	FoodPartner	2019-08-06	09:00:00	1	3	NiklasPaulsson	B	H5	H	B4H5	L	R	114.1	115.8	1	11	359	311	9	11	133.2	0
B5	FoodPartner	2019-08-06	09:27:00	1	3	NiklasPaulsson	B	H1	H	B5H1	R	L	5.06	4.72	4	1	315	338	37	33.6	10.22	1
C1	FoodPartner	2019-08-01	09:02:00	1	3	NiklasPaulsson	C	B1	B	C1B1	R	L	0.3	1.99	4	7	316	362	11	10.4	2.49	0
C3	FoodPartner	2019-08-01	09:48:00	1	3	NiklasPaulsson	C	G3	G	C3G3	R	L	10.29	1.03	8	0	310	358	18	34.2	15.77	0
C4	FoodPartner	2019-07-25	10:02:00	1	3	NiklasPaulsson	C	E1	E	C4E1	R	L	151.75	151.75	7	2	318	334	2	4.8	123.05	0
C5	FoodPartner	2019-08-01	09:18:00	1	3	NiklasPaulsson	C	B2	B	C5B2	L	R	2.69	129.2	9	8	296	335	19	20.8	8.02	0
D3	FoodPartner	2019-07-30	11:42:00	1	3	NiklasPaulsson	D	A3	A	D3A3	L	R	6.18	9.36	2	17	331	293	24	19.4	21.64	0
D4	FoodPartner	2019-07-30	11:56:00	1	3	NiklasPaulsson	D	F3	F	D4F3	L	R	14.22	15.12	6	1	328	316	30	46.8	5.9	0
D5	FoodPartner	2019-07-23	09:09:00	1	3	NiklasPaulsson	D	H3	H	D5H3	R	L	6.98	42.64	2	2	321	364	9	8.8	13.79	NA
E2	FoodPartner	2019-08-06	12:39:00	1	3	NiklasPaulsson	E	A3	A	E2A3	L	R	3.71	7.12	4	3	356	293	25	25.4	5.6	1
E3	FoodPartner	2019-07-30	11:15:00	1	3	NiklasPaulsson	E	H3	H	E3H3	L	R	7.44	3.44	4	7	304	364	21	43	2.41	0
F2	FoodPartner	2019-07-25	10:59:00	1	3	NiklasPaulsson	F	D1	D	F2D1	R	L	19.91	4.99	4	6	389	365	18	39.6	7.02	2
F4	FoodPartner	2019-08-01	10:49:00	1	3	NiklasPaulsson	F	I2	I	F4I2	R	L	19	6.84	6	5	338	299	18	49	19.84	0
F5	FoodPartner	2019-08-08	09:33:00	1	3	NiklasPaulsson	F	D1	D	F5D1	L	R	112.02	3.05	2	7	302	365	11	11.8	16	0
G1	FoodPartner	2019-08-06	09:55:00	1	3	NiklasPaulsson	G	H1	H	G1H1	R	L	11.2	68.1	9	5	321	338	33	37.6	5.72	3
G2	FoodPartner	2019-08-06	10:11:00	1	3	NiklasPaulsson	G	H3	H	G2H3	R	L	6.14	4.11	6	5	357	364	24	44.4	0.2	0
G5	FoodPartner	2019-07-30	09:22:00	1	3	NiklasPaulsson	G	A3	A	G5A3	R	L	3.21	6.11	5	6	316	293	18	85.6	2.46	1
H2	FoodPartner	2019-07-25	11:45:00	1	3	NiklasPaulsson	H	B1	B	H2B1	L	R	21.47	59.1	5	4	349	362	20	61.6	52.6	3
I1	FoodPartner	2019-07-23	09:53:00	1	3	NiklasPaulsson	I	F5	F	I1F5	R	L	2.41	77.66	8	5	309	302	6	24.4	8.4	0
I3	FoodPartner	2019-08-06	11:15:00	1	3	NiklasPaulsson	I	H3	H	I3H3	L	R	0	3.1	0	4	305	364	21	29.2	2.2	2
I4	FoodPartner	2019-07-23	10:06:00	1	3	NiklasPaulsson	I	H3	H	I4H3	L	R	10.11	7.11	3	2	296	364	5	18	87.4	1
A1	Partner	2019-08-01	09:37:00	1	3	NiklasPaulsson	A	D1	D	A1D1	L	R	6.17	0	5	0	318	365	12	16	102.12	0
A4	Partner	2019-07-25	10:02:00	1	3	NiklasPaulsson	A	B2	B	A4B2	L	R	6.11	0	9	0	321	335	5	12.4	17.8	NA
A5	Partner	2019-08-01	09:01:00	1	3	NiklasPaulsson	A	I2	I	A5I2	R	L	65.74	0	8	0	327	299	13	13.6	61.82	NA
B3	Partner	2019-07-23	10:14:00	1	3	NiklasPaulsson	B	H1	H	B3H1	L	R	1.43	0	6	0	312	338	1	0.8	46.4	NA
B4	Partner	2019-07-23	10:35:00	1	3	NiklasPaulsson	B	H1	H	B4H1	R	L	73.85	0	3	0	359	338	2	2.8	242.4	NA
B5	Partner	2019-07-30	10:50:00	1	3	NiklasPaulsson	B	A3	A	B5A3	R	L	43.8	0	5	0	315	293	3	4.2	87.8	NA
C1	Partner	2019-08-08	10:41:00	1	3	NiklasPaulsson	C	B2	B	C1B2	R	L	5.87	0	6	0	316	335	11	11	3.93	NA
C3	Partner	2019-07-25	10:36:00	1	3	NiklasPaulsson	C	D2	D	C3D2	L	R	6.37	0	13	0	310	308	7	20.8	85.05	NA
C4	Partner	2019-08-08	10:32:00	1	3	NiklasPaulsson	C	G4	G	C4G4	L	R	349.65	0	1	0	318	345	4	5.2	4.59	NA
C5	Partner	2019-07-25	10:01:00	1	3	NiklasPaulsson	C	G3	G	C5G3	R	L	144.09	0	2	0	296	358	9	24	77.4	NA
D3	Partner	2019-08-06	09:46:00	1	3	NiklasPaulsson	D	F3	F	D3F3	L	R	15.59	0	3	0	331	316	11	12.79	-0.11	NA
D4	Partner	2019-08-06	11:43:00	1	3	NiklasPaulsson	D	F3	F	D4F3	L	R	1.44	0	4	0	328	316	19	32.4	0.21	NA
D5	Partner	2019-07-30	12:12:00	1	3	NiklasPaulsson	D	H3	H	D5H3	L	R	7.69	0	7	0	321	364	7	8.2	7.51	NA
E2	Partner	2019-07-23	12:12:00	1	3	NiklasPaulsson	E	F3	F	E2F3	R	L	132.46	0	3	0	356	316	4	14	406.2	NA
E3	Partner	2019-07-23	11:18:00	1	3	NiklasPaulsson	E	F3	F	E3F3	L	R	44.22	0	5	0	304	316	12	43.94	39.39	NA
F2	Partner	2019-08-01	11:04:00	1	3	NiklasPaulsson	F	B2	B	F2B2	L	R	4.16	0	7	0	389	335	16	12.4	2.64	NA
F4	Partner	2019-08-08	11:21:00	1	3	NiklasPaulsson	F	D2	D	F4D2	L	R	69.72	0	4	0	338	308	5	11.84	33.12	NA
F5	Partner	2019-08-01	09:06:00	1	3	NiklasPaulsson	F	B2	B	F5B2	L	R	7.74	0	6	0	302	335	2	1.4	45.95	NA
G1	Partner	2019-07-23	11:04:00	1	3	NiklasPaulsson	G	F3	F	G1F3	L	R	4.17	0	6	0	321	316	4	10	59.2	NA
G2	Partner	2019-07-23	11:34:00	1	3	NiklasPaulsson	G	A3	A	G2A3	L	R	4.04	0	6	0	357	293	16	60.4	38.02	NA
G5	Partner	2019-08-06	11:47:00	1	3	NiklasPaulsson	G	H3	H	G5H3	R	L	2.85	0	3	0	316	364	11	13.2	0.61	NA
H2	Partner	2019-08-01	09:42:00	1	3	NiklasPaulsson	H	E1	E	H2E1	R	L	8.63	0	5	0	349	334	4	3	270.64	NA
I1	Partner	2019-07-30	11:43:00	1	3	NiklasPaulsson	I	F3	F	I1F3	L	R	44.58	0	5	0	309	316	13	48	10.6	NA
I3	Partner	2019-07-23	10:05:00	1	3	NiklasPaulsson	I	H5	H	I3H5	R	L	48.24	0	6	0	305	311	5	16.4	42.4	NA
I4	Partner	2019-07-30	09:37:00	1	3	NiklasPaulsson	I	H5	H	I4H5	R	L	86.24	0	4	0	296	311	2	4.4	76.64	NA
